# Supplementary material for: Negative frequency‐dependent interactions can underlie phenotypic heterogeneity in a clonal microbial population
Source: Mol Syst Biol. 2016 Aug 3;12(8):877. doi: 10.15252/msb.20167033 (PMC5119493; doi:10.15252/msb.20167033)
Supplement: Supplementary file 3 — Source Data for Figure 2 [file MSB-12-877-s002.zip]

Archive with 15 entries (11 files):
- Fig_2/
- Fig_2/.DS_Store
- Fig_2/Fig_2B/
- Fig_2/Fig_2B/.DS_Store
- Fig_2/Fig_2B/Fig2B_hists.py
- Fig_2/Fig_2B/Gal3i.fcs
- Fig_2/Fig_2B/GAL80i.fcs
- Fig_2/Fig_2B/WT.fcs
- Fig_2/Fig_2C/
- Fig_2/Fig_2C/.DS_Store
- Fig_2/Fig_2C/final_fracs.csv
- Fig_2/Fig_2C/init_fracs.csv
- Fig_2/Fig_2D-E/
- Fig_2/Fig_2D-E/.DS_Store
- Fig_2/Fig_2D-E/fig2D-E.csv
