# Supplementary material for: Negative frequency‐dependent interactions can underlie phenotypic heterogeneity in a clonal microbial population
Source: Mol Syst Biol. 2016 Aug 3;12(8):877. doi: 10.15252/msb.20167033 (PMC5119493; doi:10.15252/msb.20167033)
Supplement: Supplementary file 3 — Source Data for Figure 2 [file MSB-12-877-s002.zip › Fig_2/Fig_2B/Fig2B_hists.py]

# -*- coding: utf-8 -*-
# <nbformat>3.0</nbformat>

# <codecell>

path = "/Users/dhealey/Dropbox/Gore lab/"
import sys
sys.path.append(path)
from FlowCytometryTools import FCMeasurement, ThresholdGate, PolyGate
import pylab as pl

POLYGATE = [(3000,0),(9000,10000), (10000, 10000), (10000,0)]  #new gate.  Not good for this one.
RFP_THRESHOLD = 2e3

"""
COLORS
"""
orange = '#FF9900'
dark_orange = '#CC7A00'
light_orange = '#FFC266'

blue = '#1975D1'
light_blue = '#8CBAE8'
dark_blue = blue

green = '#99CC00'
purple = '#765893'

#.03/.05% is #22 counting down the columns
datafile = 'WT.fcs'

WT = FCMeasurement(ID='WT', datafile=datafile)
print WT.channels
print 
print WT.meta.keys()

fig1 = pl.figure()
WT= WT.transform('hlog', channels = ['Y2-A', 'B1-A', 'V2-A','FSC-A', 'SSC-A'])  
RFPgate = ThresholdGate(RFP_THRESHOLD, ['Y2-A'], region = 'above')
gated =  WT.gate(RFPgate)
#WT.plot(['Y2-A', 'V2-A'], cmap = cm.Oranges, colorbar = False, gates = [RFPgate], apply_gates = False)
print

gated.plot('B1-A', bins = 300, color = purple);

ax_WT = pl.gca()
ax_WT.set_xlim(-1e3, 1e4)
ax_WT.set_xlabel('log YFP fluorescence', fontsize = 20)
ax_WT.set_ylabel('counts', fontsize = 20)
ax_WT.tick_params(axis='both', which='major', labelsize=14)
ax_WT.ticklabel_format(style='sci', axis='x', scilimits=(0,0))
for i in ax_WT.spines.itervalues():
    i.set_linewidth(2)
pl.show()
fig1.savefig("/Users/dhealey/Dropbox/Gore lab/Data 2014/0_figures/Figure 1/WT.svg")
fig1.savefig("/Users/dhealey/Dropbox/Gore lab/Data 2014/0_figures/Figure 1/WT.png")

# <codecell>

"""80i"""

datafile = 'Gal80i.fcs'
gal80i = FCMeasurement(ID='80i', datafile=datafile)
print gal80i.channels
print 
print gal80i.meta.keys()

fig2 = pl.figure()
gal80i = gal80i.transform('hlog', channels = ['Y2-A', 'B1-A', 'V2-A','FSC-A', 'SSC-A'])  
RFPgate = ThresholdGate(RFP_THRESHOLD, ['Y2-A'], region = 'above')
gated_80i =  gal80i.gate(RFPgate)
#WT.plot(['Y2-A', 'V2-A'], cmap = cm.Oranges, colorbar = False, gates = [RFPgate], apply_gates = False)
print

gated_80i.plot('B1-A', bins = 300, color = blue);
ax_80i = pl.gca()
ax_80i.set_xlim(-1e3, 1e4)
ax_80i.set_xlabel('log YFP fluorescence', fontsize = 20)
ax_80i.set_ylabel('counts', fontsize = 20)
ax_80i.tick_params(axis='both', which='major', labelsize=14)
ax_80i.ticklabel_format(style='sci', axis='x', scilimits=(0,0))
for i in ax_80i.spines.itervalues():
    i.set_linewidth(2)
pl.show()
fig2.savefig("/Users/dhealey/Dropbox/Gore lab/Data 2014/0_figures/Figure 1/80i.svg")
fig2.savefig("/Users/dhealey/Dropbox/Gore lab/Data 2014/0_figures/Figure 1/80i.png")

# <codecell>

"""3i"""

datafile = 'Gal3i.fcs'
gal3i = FCMeasurement(ID='3i', datafile=datafile)
print gal3i.channels
print 
print gal3i.meta.keys()

fig3 = pl.figure()
gal3i = gal3i.transform('hlog', channels = ['Y2-A', 'B1-A', 'V2-A','FSC-A', 'SSC-A'])  
RFPgate = ThresholdGate(RFP_THRESHOLD, ['Y2-A'], region = 'above')
gated_3i =  gal3i.gate(RFPgate)
#WT.plot(['Y2-A', 'V2-A'], cmap = cm.Oranges, colorbar = False, gates = [RFPgate], apply_gates = False)
print

gated_3i.plot('B1-A', bins = 300, color = orange);
ax_3i = pl.gca()
ax_3i.set_xlim(-1e3, 1e4)
ax_3i.set_xlabel('log YFP fluorescence', fontsize = 20)
ax_3i.set_ylabel('counts', fontsize = 20)
ax_3i.tick_params(axis='both', which='major', labelsize=14)
ax_3i.ticklabel_format(style='sci', axis='x', scilimits=(0,0))
for i in ax_3i.spines.itervalues():
    i.set_linewidth(2)
pl.show()
fig3.savefig("/Users/dhealey/Dropbox/Gore lab/Data 2014/0_figures/Figure 1/3i.svg")
fig3.savefig("/Users/dhealey/Dropbox/Gore lab/Data 2014/0_figures/Figure 1/3i.png")

# <codecell>
