# Supplementary material for: Negative frequency‐dependent interactions can underlie phenotypic heterogeneity in a clonal microbial population
Source: Mol Syst Biol. 2016 Aug 3;12(8):877. doi: 10.15252/msb.20167033 (PMC5119493; doi:10.15252/msb.20167033)
Supplement: Supplementary file 3 — Source Data for Figure 2 [file MSB-12-877-s002.zip › Fig_2/Fig_2C/final_fracs.csv]

1.639000000000000179e-01 1.260000000000000009e-01 1.660999999999999976e-01 1.532999999999999918e-01 1.386000000000000010e-01 1.413000000000000089e-01
4.440000000000000058e-01 4.650000000000000244e-01 5.022999999999999687e-01 4.835999999999999743e-01 4.332999999999999630e-01 4.543999999999999706e-01
9.030000000000000249e-01 9.048000000000000487e-01 9.157999999999999474e-01 9.081999999999998963e-01 9.215999999999999748e-01 9.042000000000000037e-01
