# Supplementary material for: Negative frequency‐dependent interactions can underlie phenotypic heterogeneity in a clonal microbial population
Source: Mol Syst Biol. 2016 Aug 3;12(8):877. doi: 10.15252/msb.20167033 (PMC5119493; doi:10.15252/msb.20167033)
Supplement: Supplementary file 3 — Source Data for Figure 2 [file MSB-12-877-s002.zip › Fig_2/Fig_2C/init_fracs.csv]

3.930000000000000160e-02 3.160000000000000309e-02 5.079999999999999793e-02 4.349999999999999700e-02 2.939999999999999905e-02 3.300000000000000155e-02
4.606999999999999984e-01 4.640999999999999570e-01 5.214999999999999636e-01 4.999000000000000110e-01 4.063000000000000500e-01 4.339999999999999969e-01
9.294000000000000039e-01 9.324999999999999956e-01 9.464000000000000190e-01 9.416999999999999815e-01 9.509999999999999565e-01 9.315000000000001057e-01
