# Supplementary material for: Negative frequency‐dependent interactions can underlie phenotypic heterogeneity in a clonal microbial population
Source: Mol Syst Biol. 2016 Aug 3;12(8):877. doi: 10.15252/msb.20167033 (PMC5119493; doi:10.15252/msb.20167033)
Supplement: Supplementary file 3 — Source Data for Figure 2 [file MSB-12-877-s002.zip › Fig_2/Fig_2D-E/fig2D-E.csv]

initFraction	galON_fitness	galOFF_fitness	population_density
4.61E-01	9.58E+00	9.68E+00	4.08E+00
3.68E-01	9.84E+00	9.56E+00	3.84E+00
2.71E-01	1.02E+01	9.63E+00	3.61E+00
2.08E-01	1.04E+01	9.32E+00	3.27E+00
1.10E-01	1.09E+01	9.24E+00	2.67E+00
3.93E-02	1.13E+01	9.05E+00	2.52E+00
9.29E-01	9.47E+00	9.97E+00	3.97E+00
8.35E-01	9.49E+00	1.00E+01	4.07E+00
7.42E-01	9.39E+00	9.79E+00	4.02E+00
5.98E-01	9.44E+00	9.73E+00	3.80E+00
4.64E-01	9.52E+00	9.51E+00	3.67E+00
3.38E-01	9.86E+00	9.45E+00	3.48E+00
2.68E-01	1.02E+01	9.42E+00	3.42E+00
1.68E-01	1.06E+01	9.26E+00	2.92E+00
1.22E-01	1.09E+01	9.18E+00	2.64E+00
3.16E-02	1.10E+01	8.85E+00	2.35E+00
9.32E-01	9.38E+00	9.92E+00	3.94E+00
8.32E-01	9.36E+00	9.96E+00	4.01E+00
6.65E-01	9.45E+00	9.82E+00	4.09E+00
5.48E-01	9.41E+00	9.74E+00	4.09E+00
5.21E-01	9.55E+00	9.66E+00	3.77E+00
4.18E-01	9.56E+00	9.60E+00	3.67E+00
2.90E-01	1.01E+01	9.52E+00	3.57E+00
2.06E-01	1.04E+01	9.35E+00	3.09E+00
1.07E-01	1.09E+01	9.16E+00	2.52E+00
5.08E-02	1.10E+01	9.06E+00	2.45E+00
9.46E-01	9.41E+00	1.01E+01	3.96E+00
8.26E-01	9.31E+00	9.93E+00	4.02E+00
7.00E-01	9.44E+00	9.89E+00	3.94E+00
6.07E-01	9.36E+00	9.73E+00	3.55E+00
5.00E-01	9.55E+00	9.64E+00	3.85E+00
3.47E-01	9.77E+00	9.48E+00	3.57E+00
3.15E-01	1.00E+01	9.55E+00	3.62E+00
1.84E-01	1.05E+01	9.27E+00	2.89E+00
1.01E-01	1.10E+01	9.13E+00	2.61E+00
4.35E-02	1.10E+01	9.00E+00	2.40E+00
9.42E-01	9.32E+00	1.00E+01	4.09E+00
8.04E-01	9.39E+00	9.81E+00	4.18E+00
7.00E-01	9.38E+00	9.78E+00	4.11E+00
5.87E-01	9.43E+00	9.73E+00	3.97E+00
4.06E-01	9.67E+00	9.51E+00	3.75E+00
3.09E-01	9.96E+00	9.45E+00	3.54E+00
2.50E-01	1.02E+01	9.42E+00	3.31E+00
1.48E-01	1.08E+01	9.22E+00	2.95E+00
9.66E-02	1.09E+01	8.94E+00	2.49E+00
2.94E-02	1.14E+01	8.99E+00	2.48E+00
9.51E-01	9.27E+00	9.99E+00	3.98E+00
7.84E-01	9.41E+00	9.82E+00	4.17E+00
5.93E-01	9.49E+00	9.79E+00	4.06E+00
5.42E-01	9.40E+00	9.67E+00	4.13E+00
4.34E-01	9.58E+00	9.46E+00	3.68E+00
3.44E-01	9.90E+00	9.37E+00	3.60E+00
2.55E-01	1.01E+01	9.29E+00	3.41E+00
1.62E-01	1.06E+01	9.14E+00	2.89E+00
1.07E-01	1.10E+01	9.00E+00	2.63E+00
3.30E-02	1.12E+01	8.93E+00	2.33E+00
9.32E-01	9.32E+00	9.84E+00	4.25E+00
7.62E-01	9.35E+00	9.75E+00	4.13E+00
6.67E-01	9.35E+00	9.69E+00	4.14E+00
5.28E-01	9.30E+00	9.54E+00	3.84E+00
