# Supplementary material for: Negative frequency‐dependent interactions can underlie phenotypic heterogeneity in a clonal microbial population
Source: Mol Syst Biol. 2016 Aug 3;12(8):877. doi: 10.15252/msb.20167033 (PMC5119493; doi:10.15252/msb.20167033)
Supplement: Supplementary file 4 — Source Data for Figure 3 [file MSB-12-877-s003.zip]

Archive with 5 entries (4 files):
- Fig_3/
- Fig_3/.DS_Store
- Fig_3/fig3A.csv
- Fig_3/Fig3B.csv
- Fig_3/Fig3C.csv
