# Supplementary material for: Negative frequency‐dependent interactions can underlie phenotypic heterogeneity in a clonal microbial population
Source: Mol Syst Biol. 2016 Aug 3;12(8):877. doi: 10.15252/msb.20167033 (PMC5119493; doi:10.15252/msb.20167033)
Supplement: Supplementary file 4 — Source Data for Figure 3 [file MSB-12-877-s003.zip › Fig_3/fig3A.csv]

init_frac_ON	galOFF_fit	galON_fit	galON_relfit
4.61E-01	8.92E+00	8.42E+00	9.43E-01
3.68E-01	8.96E+00	8.82E+00	9.85E-01
2.71E-01	8.83E+00	9.09E+00	1.03E+00
2.08E-01	8.65E+00	9.06E+00	1.05E+00
1.10E-01	8.43E+00	9.26E+00	1.10E+00
3.93E-02	8.23E+00	9.67E+00	1.18E+00
9.29E-01	9.20E+00	8.70E+00	9.46E-01
8.35E-01	9.23E+00	8.69E+00	9.41E-01
7.42E-01	9.25E+00	8.54E+00	9.22E-01
5.98E-01	9.03E+00	8.41E+00	9.31E-01
4.64E-01	9.05E+00	8.75E+00	9.67E-01
3.38E-01	8.80E+00	8.87E+00	1.01E+00
2.68E-01	8.84E+00	8.88E+00	1.01E+00
1.68E-01	8.56E+00	9.31E+00	1.09E+00
1.22E-01	8.42E+00	9.41E+00	1.12E+00
3.16E-02	8.08E+00	9.59E+00	1.19E+00
9.32E-01	9.09E+00	8.73E+00	9.61E-01
8.32E-01	9.16E+00	8.66E+00	9.46E-01
6.65E-01	9.02E+00	8.59E+00	9.52E-01
5.48E-01	8.84E+00	8.48E+00	9.59E-01
5.21E-01	9.08E+00	8.73E+00	9.61E-01
4.18E-01	8.93E+00	8.72E+00	9.77E-01
2.90E-01	8.85E+00	8.79E+00	9.94E-01
2.06E-01	8.59E+00	9.00E+00	1.05E+00
1.07E-01	8.38E+00	9.45E+00	1.13E+00
5.08E-02	8.22E+00	9.43E+00	1.15E+00
9.46E-01	9.19E+00	8.69E+00	9.45E-01
8.26E-01	9.05E+00	8.59E+00	9.49E-01
7.00E-01	9.06E+00	8.58E+00	9.47E-01
6.07E-01	8.90E+00	8.44E+00	9.48E-01
