# Supplementary material for: Negative frequency‐dependent interactions can underlie phenotypic heterogeneity in a clonal microbial population
Source: Mol Syst Biol. 2016 Aug 3;12(8):877. doi: 10.15252/msb.20167033 (PMC5119493; doi:10.15252/msb.20167033)
Supplement: Supplementary file 4 — Source Data for Figure 3 [file MSB-12-877-s003.zip › Fig_3/Fig3B.csv]

init_frac_ON	galOFF_fit	galON_fit	galON_relfit
4.61E-01	7.36E+00	8.19E+00	1.11E+00
3.68E-01	7.24E+00	8.32E+00	1.15E+00
2.71E-01	6.97E+00	8.48E+00	1.22E+00
2.08E-01	6.70E+00	8.61E+00	1.29E+00
1.10E-01	6.52E+00	8.98E+00	1.38E+00
3.93E-02	6.33E+00	8.99E+00	1.42E+00
9.29E-01	7.98E+00	7.83E+00	9.80E-01
8.35E-01	7.92E+00	7.82E+00	9.88E-01
7.42E-01	7.75E+00	7.78E+00	1.00E+00
5.98E-01	7.48E+00	7.89E+00	1.05E+00
4.64E-01	7.21E+00	8.11E+00	1.13E+00
3.38E-01	6.99E+00	8.18E+00	1.17E+00
2.68E-01	6.74E+00	8.33E+00	1.24E+00
1.68E-01	6.45E+00	8.66E+00	1.34E+00
1.22E-01	6.32E+00	8.64E+00	1.37E+00
3.16E-02	6.11E+00	8.75E+00	1.43E+00
9.32E-01	7.95E+00	7.78E+00	9.79E-01
8.32E-01	7.78E+00	7.69E+00	9.88E-01
6.65E-01	7.49E+00	7.68E+00	1.02E+00
5.48E-01	7.23E+00	7.77E+00	1.07E+00
5.21E-01	7.37E+00	7.95E+00	1.08E+00
4.18E-01	7.13E+00	7.98E+00	1.12E+00
2.90E-01	6.89E+00	8.31E+00	1.21E+00
2.06E-01	6.59E+00	8.45E+00	1.28E+00
1.07E-01	6.35E+00	8.83E+00	1.39E+00
5.08E-02	6.29E+00	8.83E+00	1.40E+00
9.46E-01	7.91E+00	7.74E+00	9.79E-01
8.26E-01	7.81E+00	7.68E+00	9.84E-01
7.00E-01	7.64E+00	7.68E+00	1.00E+00
6.07E-01	7.41E+00	7.70E+00	1.04E+00
