# Supplementary material for: Negative frequency‐dependent interactions can underlie phenotypic heterogeneity in a clonal microbial population
Source: Mol Syst Biol. 2016 Aug 3;12(8):877. doi: 10.15252/msb.20167033 (PMC5119493; doi:10.15252/msb.20167033)
Supplement: Supplementary file 4 — Source Data for Figure 3 [file MSB-12-877-s003.zip › Fig_3/Fig3C.csv]

[glu]	highgal_means	lowgal_means	highgal_conf	lowgal_conf
0.00E+00	1.00E+00	1.00E+00	0.00E+00	0.00E+00
7.50E-03	7.59E-01	6.49E-01	1.44E-01	1.34E-01
1.50E-02	5.32E-01	3.77E-01	2.99E-02	3.15E-02
2.25E-02	4.49E-01	3.04E-01	4.98E-02	6.86E-02
3.00E-02	3.94E-01	2.48E-01	3.58E-02	5.68E-02
