# Supplementary material for: Negative frequency‐dependent interactions can underlie phenotypic heterogeneity in a clonal microbial population
Source: Mol Syst Biol. 2016 Aug 3;12(8):877. doi: 10.15252/msb.20167033 (PMC5119493; doi:10.15252/msb.20167033)
Supplement: Supplementary file 5 — Source Data for Figure 4 [file MSB-12-877-s004.zip]

Archive with 4 entries (3 files):
- Fig_4/
- Fig_4/.DS_Store
- Fig_4/Fig4A.csv
- Fig_4/Fig4B.csv
