# Supplementary material for: Negative frequency‐dependent interactions can underlie phenotypic heterogeneity in a clonal microbial population
Source: Mol Syst Biol. 2016 Aug 3;12(8):877. doi: 10.15252/msb.20167033 (PMC5119493; doi:10.15252/msb.20167033)
Supplement: Supplementary file 5 — Source Data for Figure 4 [file MSB-12-877-s004.zip › Fig_4/Fig4A.csv]

init_WT_frac	relFit_WT_v80i
6.34E+01	1.04E+00
7.13E+01	1.04E+00
7.92E+01	1.02E+00
8.75E+01	1.05E+00
9.12E+01	9.93E-01
9.67E+01	1.01E+00
1.24E+01	1.25E+00
3.10E+01	1.12E+00
4.48E+01	1.09E+00
5.22E+01	1.07E+00
6.47E+01	1.05E+00
7.82E+01	1.02E+00
7.98E+01	1.02E+00
8.72E+01	1.00E+00
9.26E+01	1.03E+00
9.81E+01	1.02E+00
1.60E+01	1.23E+00
3.32E+01	1.12E+00
5.52E+01	1.06E+00
5.48E+01	1.06E+00
7.14E+01	1.06E+00
7.40E+01	1.07E+00
8.32E+01	1.04E+00
8.84E+01	1.04E+00
9.29E+01	1.05E+00
9.73E+01	1.03E+00
1.30E+01	1.26E+00
3.22E+01	1.15E+00
4.55E+01	1.10E+00
4.75E+01	1.10E+00
6.98E+01	1.06E+00
7.95E+01	1.04E+00
8.47E+01	1.03E+00
8.68E+01	1.02E+00
9.06E+01	1.03E+00
9.75E+01	1.05E+00
9.82E+00	1.30E+00
3.51E+01	1.12E+00
4.17E+01	1.09E+00
5.47E+01	1.07E+00
6.75E+01	1.05E+00
6.99E+01	1.06E+00
8.02E+01	1.04E+00
8.33E+01	1.04E+00
9.00E+01	1.04E+00
9.72E+01	1.02E+00
1.13E+01	1.28E+00
3.39E+01	1.11E+00
3.92E+01	1.11E+00
5.49E+01	1.06E+00
6.83E+01	1.06E+00
7.43E+01	1.05E+00
7.91E+01	1.06E+00
8.50E+01	1.05E+00
9.37E+01	1.02E+00
9.73E+01	1.02E+00
1.10E+01	1.29E+00
3.17E+01	1.16E+00
5.07E+01	1.10E+00
5.49E+01	1.08E+00
