# Supplementary material for: Negative frequency‐dependent interactions can underlie phenotypic heterogeneity in a clonal microbial population
Source: Mol Syst Biol. 2016 Aug 3;12(8):877. doi: 10.15252/msb.20167033 (PMC5119493; doi:10.15252/msb.20167033)
Supplement: Supplementary file 5 — Source Data for Figure 4 [file MSB-12-877-s004.zip › Fig_4/Fig4B.csv]

init_frac_wt	relfit_WT_v3i
1.34E+01	1.07E+00
1.14E+01	1.09E+00
1.12E+01	1.08E+00
1.29E+01	1.09E+00
9.13E+00	1.07E+00
9.71E+00	1.08E+00
3.58E+01	1.09E+00
3.40E+01	1.10E+00
2.74E+01	1.08E+00
2.89E+01	1.09E+00
2.76E+01	1.08E+00
2.49E+01	1.06E+00
5.18E+01	1.09E+00
4.73E+01	1.09E+00
4.07E+01	1.08E+00
4.71E+01	1.08E+00
4.31E+01	1.06E+00
3.89E+01	1.08E+00
6.25E+01	1.08E+00
5.52E+01	1.09E+00
5.36E+01	1.08E+00
5.49E+01	1.08E+00
5.76E+01	1.06E+00
5.21E+01	1.07E+00
7.10E+01	1.09E+00
7.10E+01	1.09E+00
6.24E+01	1.09E+00
6.44E+01	1.10E+00
6.40E+01	1.08E+00
6.37E+01	1.06E+00
7.74E+01	1.07E+00
7.69E+01	1.08E+00
7.43E+01	1.09E+00
7.84E+01	1.09E+00
7.40E+01	1.06E+00
7.12E+01	1.06E+00
8.66E+01	1.06E+00
8.39E+01	1.07E+00
8.07E+01	1.07E+00
8.28E+01	1.07E+00
8.32E+01	1.06E+00
7.88E+01	1.06E+00
9.03E+01	1.07E+00
8.91E+01	1.10E+00
8.72E+01	1.09E+00
9.06E+01	1.06E+00
8.91E+01	1.06E+00
8.65E+01	1.05E+00
9.55E+01	1.06E+00
9.46E+01	1.08E+00
9.34E+01	1.08E+00
9.48E+01	1.07E+00
9.29E+01	1.06E+00
9.28E+01	1.08E+00
9.87E+01	1.11E+00
9.82E+01	1.04E+00
9.69E+01	1.08E+00
9.80E+01	1.10E+00
9.70E+01	1.06E+00
9.79E+01	1.06E+00
