# Supplementary material for: Negative frequency‐dependent interactions can underlie phenotypic heterogeneity in a clonal microbial population
Source: Mol Syst Biol. 2016 Aug 3;12(8):877. doi: 10.15252/msb.20167033 (PMC5119493; doi:10.15252/msb.20167033)
Supplement: Supplementary file 6 — Source Data for Figure 5 [file MSB-12-877-s005.zip]

Archive with 20 entries (16 files):
- Fig_5/
- Fig_5/.DS_Store
- Fig_5/.ipynb_checkpoints/
- Fig_5/.ipynb_checkpoints/fig_Evolution_timecourse-checkpoint.ipynb
- Fig_5/Fig5A/
- Fig_5/Fig5A/.DS_Store
- Fig_5/Fig5A/galOFF-init.fcs
- Fig_5/Fig5A/galOFF_d24_gal.fcs
- Fig_5/Fig5A/galOFF_d24_glu.fcs
- Fig_5/Fig5A/galOFF_d24_glugal.fcs
- Fig_5/Fig5A/galOFF_galactose.csv
- Fig_5/Fig5A/galOFF_galactose_glucose.csv
- Fig_5/Fig5A/galOFF_glucose.csv
- Fig_5/Fig5B/
- Fig_5/Fig5B/.DS_Store
- Fig_5/Fig5B/galON_d24_GAL.fcs
- Fig_5/Fig5B/galON_d24_glugal.fcs
- Fig_5/Fig5B/galON_galactose.csv
- Fig_5/Fig5B/galON_galactose_glucose.csv
- Fig_5/Fig5B/galON_init.fcs
