# Supplementary material for: Negative frequency‐dependent interactions can underlie phenotypic heterogeneity in a clonal microbial population
Source: Mol Syst Biol. 2016 Aug 3;12(8):877. doi: 10.15252/msb.20167033 (PMC5119493; doi:10.15252/msb.20167033)
Supplement: Supplementary file 6 — Source Data for Figure 5 [file MSB-12-877-s005.zip › Fig_5/Fig5A/galOFF_galactose.csv]

	day	rep1	rep2	rep3	rep4
0	0.0	0.04330949948927477	0.031578947368421054	0.04649249125694301	0.05338078291814947
1	1.0	0.41396968455551003	0.17046117921774664	0.19517102615694165	0.03806734992679356
2	2.0	0.5203090507726269	0.09336801040312094	0.17606602475928473	0.2473669997299487
3	3.0	0.6541321436158912	0.16382252559726962	0.3473684210526316	0.4766377649325626
4	4.0	0.7180327868852459	0.4250319284802043	0.4781395348837209	0.6068677085626238
5	5.0	0.8485754134289699	0.587750556792873	0.6395730706075534	0.7630497328401151
6	6.0	0.9479145879066054	0.7468723936613845	0.8856746582127997	0.7839665804654864
7	7.0	0.9577039274924471	0.8582253240279163	0.8963955091589522	0.8490602975724354
8	8.0	0.9824701195219123	0.9374255065554231	0.9556084026952041	0.9399328196008694
9	9.0	0.9888446215139443	0.993430220983476	0.9964221824686941	0.9917087967644085
10	11.0	0.9823202224870878	0.9962413452027695	0.9952305246422893	0.9984126984126984
11	13.0	0.9857763729751087	0.9960466495354813	0.9962561576354679	0.9980303328737443
12	15.0	0.985273631840796	0.998019801980198	0.996078431372549	0.9958547177260166
13	17.0	0.9791538933169834	0.9960474308300395	0.9960256802201162	0.9978658536585366
14	19.0	0.9715083798882681	0.9966244725738397	0.9929138321995464	0.9985847721483159
15	20.0	0.9765536723163842	0.9945945945945946	0.9966149506346967	0.9943117178612059
16	21.0	0.9834780173620834	0.9935211267605634	0.9960440802486578	0.9912725225225225
17	22.0	0.9839028523016097	0.9904117315284828	0.9943820224719101	0.9957639085004236
18	23.0	0.9899216125419933	0.9926842993809791	0.9924007880664227	0.9929138321995464
19	24.0	0.9895774647887324	0.9877423033067275	0.992018244013683	0.9920499716070414
