# Supplementary material for: Negative frequency‐dependent interactions can underlie phenotypic heterogeneity in a clonal microbial population
Source: Mol Syst Biol. 2016 Aug 3;12(8):877. doi: 10.15252/msb.20167033 (PMC5119493; doi:10.15252/msb.20167033)
Supplement: Supplementary file 6 — Source Data for Figure 5 [file MSB-12-877-s005.zip › Fig_5/Fig5A/galOFF_galactose_glucose.csv]

	day	rep1	rep2	rep3	rep4	rep5	rep6	rep7	rep8
0	0.0	0.03844563869367507	0.040934463510440354	0.043044291952588895	0.03841309823677582	0.05890954668894924	0.028171910343409417	0.044099378881987575	0.03264033264033264
1	1.0	0.0020383204239706482	0.011082006850695145	0.003007217321571772	0.004850444624090542	0.009067096514205118	0.008872756604154063	0.0028513238289205704	0.006248740173352147
2	2.0	0.014649809351796108	0.03272066249242577	0.017494470138749246	0.01961176706023614	0.03930659141302157	0.02865388579674294	0.02844551282051282	0.03759854457246816
3	3.0	0.025080256821829856	0.021503131524008352	0.024994960693408588	0.036382113821138214	0.02286902286902287	0.016804979253112032	0.026122448979591838	0.028922180607573865
4	4.0	0.04640749033177285	0.023819742489270386	0.03619631901840491	0.06458888661062129	0.0397406400334658	0.022697512003491925	0.041994207695490275	0.04830016583747927
5	5.0	0.05858421480878763	0.021587587137395996	0.04729044043028212	0.059211883639364554	0.02085572995054827	0.02186523873270861	0.05222956234516928	0.020306761719593863
6	6.0	0.08579522460542291	0.059481216457960645	0.06916076845298282	0.051387684301821335	0.0392502756339581	0.07177886758805171	0.09577292219726363	0.0358683314415437
7	7.0	0.15096251266464034	0.21157094594594594	0.1133791430881164	0.14288659793814432	0.1526877222338423	0.2440082644628099	0.13976739440930422	0.1303986710963455
8	8.0	0.21179083383807792	0.3795795795795796	0.16836836836836838	0.31589577863057966	0.3541329011345219	0.40609239459350416	0.2575452716297787	0.3257818765036087
9	9.0	0.2591166936790924	0.41394510118212785	0.18972491909385114	0.34851844386212455	0.39493772599437527	0.45330620549338757	0.2918264379414733	0.37212121212121213
10	11.0	0.3186835239815372	0.43787455053935276	0.22670431625655507	0.3870967741935484	0.38814993954050786	0.47954500099780484	0.2955645161290323	0.3957412615508236
11	13.0	0.3640912730184147	0.45430756843800324	0.2630417335473515	0.4063872255489022	0.41282927810174946	0.4967974379503603	0.32040201005025126	0.414119066773934
12	15.0	0.4292062209654615	0.523790403533427	0.3215002005615724	0.47263179155726115	0.5109356014580801	0.5374528114444665	0.404126213592233	0.4635029157450231
13	17.0	0.4001782531194296	0.516489988221437	0.3122238586156112	0.4727379899793693	0.5022261798753339	0.5370534396220844	0.4250819183795055	0.4761478831246273
14	19.0	0.41935483870967744	0.5154285714285715	0.358162100456621	0.48887621220764405	0.5155719139297849	0.542353610005685	0.4467783139369855	0.495276266819353
15	20.0	0.39706728004600345	0.5210466439135382	0.35250569476082005	0.4984388305421516	0.5511476338906206	0.5621436716077537	0.44677790563866515	0.5136908157444381
16	21.0	0.4026826484018265	0.5231164383561644	0.3638960297057983	0.5095305832147937	0.5491362220334183	0.5472396129766648	0.45649685174585003	0.5363192650014356
17	22.0	0.45775462962962965	0.542343883661249	0.4233639494833525	0.5225788128372622	0.5768240343347639	0.5866287339971551	0.46041726207487854	0.5279609979925437
18	23.0	0.4580941446613088	0.5449886104783599	0.43080865603644647	0.556595744680851	0.5586384439359268	0.5705782312925171	0.49559032716927454	0.547105561861521
19	24.0	0.4521985815602837	0.5384174311926605	0.4888252148997135	0.523945267958951	0.5644929617925883	0.5657290470723306	0.4908151549942595	0.5504587155963303
