# Supplementary material for: Negative frequency‐dependent interactions can underlie phenotypic heterogeneity in a clonal microbial population
Source: Mol Syst Biol. 2016 Aug 3;12(8):877. doi: 10.15252/msb.20167033 (PMC5119493; doi:10.15252/msb.20167033)
Supplement: Supplementary file 6 — Source Data for Figure 5 [file MSB-12-877-s005.zip › Fig_5/Fig5A/galOFF_glucose.csv]

	day	rep1	rep2	rep3	rep4	rep5	rep6	rep7	rep8
0	0.0	0.041846153846153845	0.05714879467996675	0.052795031055900624	0.04643449419568822	0.06426947716470345	0.032411230388109	0.06567103109656301	0.05434557145820369
1	1.0	0.00597609561752988	0.004191616766467066	0.0075307173999207295	0.008208208208208207	0.011213456147376852	0.008801760352070413	0.007969715082685794	0.0023971234518577705
2	2.0	0.014749850508271876	0.01655034895314058	0.017609814008705975	0.016112989854784165	0.017960486928756736	0.014749850508271876	0.014964086193136472	0.020808561236623068
3	3.0	0.009061619009262988	0.01279744051189762	0.0219210840972499	0.01905717151454363	0.01577476038338658	0.017857142857142856	0.020749395648670427	0.014297221103503826
4	4.0	0.022266800401203612	0.025758785942492014	0.028582850289826104	0.030522088353413655	0.022408963585434174	0.019992003198720514	0.025502008032128515	0.02248995983935743
5	5.0	0.01729338427508546	0.02188183807439825	0.02581032412965186	0.02986279257465698	0.022168963451168363	0.023158315032940708	0.022494476802570797	0.024718649517684887
6	6.0	0.022413448068841303	0.01973290811241778	0.02047713717693837	0.023484544359694902	0.01347004422999598	0.017860726469997992	0.02154828411811652	0.019553072625698324
7	7.0	0.014883346741753822	0.013766959297685556	0.02538984406237505	0.033011272141706925	0.0182	0.02009150586831112	0.025856885147324114	0.013480885311871227
8	8.0	0.021016813450760608	0.015366194372380763	0.019859578736208625	0.021131012276111895	0.010608486789431545	0.012414897877452943	0.0112	0.015127067365873336
9	9.0	0.014420188263568997	0.007159904534606206	0.0116	0.01007658202337767	0.0069804547267650575	0.006567164179104477	0.008582834331337325	0.005044390637610976
10	11.0	0.007036590269400885	0.0013986013986013986	0.0037946874375873775	0.0032382108884841127	0.0017942583732057417	0.0008	0.005592170960655083	0.005634936606963172
11	13.0	0.00661455201443175	0.0017889087656529517	0.002789400278940028	0.0023990403838464614	0.001802162595114137	0.0015904572564612327	0.005811623246492986	0.006270226537216829
12	15.0	0.01005631536604988	0.002983887010145216	0.0017928286852589642	0.004991016170892394	0.0007942811755361397	0.001583531274742676	0.003597841295222866	0.000997804829375374
13	17.0	0.007959905660377358	0.0017709563164108619	0.003257328990228013	0.008264462809917356	0.0008846947803007962	0.001762114537444934	0.0038325471698113208	0.0008865248226950354
14	19.0	0.00429676310512747	0.003995433789954338	0.0034344590726960505	0.004293073840870063	0.0002844950213371266	0.0005706134094151213	0.00028506271379703536	0.0011412268188302425
15	20.0	0.00966183574879227	0.00285143997718848	0.0017123287671232876	0.006603502727533735	0.001417635384179189	0.0005678591709256105	0.0008605851979345956	0.0020132297958009777
16	21.0	0.009733753220727169	0.004835039817974972	0.002575107296137339	0.004563605248146035	0.0017103762827822121	0.001142204454597373	0.001417233560090703	0.0008675534991324465
17	22.0	0.008564087924636025	0.0008529997156667614	0.0036816765788728408	0.00686106346483705	0.002832058906825262	0.0011325028312570782	0.004264998578333807	0.00202487706103558
18	23.0	0.004875250932033267	0.0005707762557077625	0.003978402955385053	0.011389521640091117	0.00424929178470255	0.0002836074872376631	0.001136040897472309	0.001440922190201729
19	24.0	0.006588370094528788	0.0008598452278589854	0.0028392958546280523	0.013996001142530705	0.003987467957846767	0.00141643059490085	0.000572737686139748	0.0017123287671232876
