# Supplementary material for: Negative frequency‐dependent interactions can underlie phenotypic heterogeneity in a clonal microbial population
Source: Mol Syst Biol. 2016 Aug 3;12(8):877. doi: 10.15252/msb.20167033 (PMC5119493; doi:10.15252/msb.20167033)
Supplement: Supplementary file 6 — Source Data for Figure 5 [file MSB-12-877-s005.zip › Fig_5/Fig5B/galON_galactose.csv]

	day	rep1	rep2	rep3	rep4
0	0.0	0.9930116472545757	0.996306245802552	0.997979117547996	0.9949409780775716
1	1.0	0.9993256911665542	0.9973226238286479	0.9992854590925331	0.9989909182643795
2	2.0	0.9996659986639946	0.9966465459423206	0.997638326585695	0.9986572675394427
3	3.0	0.9936391027787077	0.99763991908294	1.0	0.9996149403157489
4	4.0	0.9921981004070556	0.9996628455832771	0.9952718676122931	0.9986626546305584
5	5.0	0.9805303793219201	0.9948805460750854	0.9983096686950642	0.998989218328841
6	6.0	0.99153403318659	0.9979859013091642	0.9976517946997652	0.9926446004680709
7	7.0	0.991198375084631	0.9956287827841291	0.9976263140047473	0.9979750253121836
8	8.0	0.9804318488529015	0.9976174268209667	0.9955947136563876	0.9803523035230353
9	9.0	0.9889001009081736	0.9912043301759134	0.9965974821367812	0.9868064952638701
10	11.0	0.9798089448545375	0.9959856327910416	0.9962833406209007	0.9930780878217608
11	13.0	0.9674600783368484	0.9965859714463067	0.9938800489596084	0.9925925925925926
12	15.0	0.973117216841273	0.9956701436725054	0.992886781268524	0.9917371630926618
13	17.0	0.9522514354789967	0.9928615766604594	0.9948170731707318	0.9896938466201879
14	19.0	0.9457494407158836	0.9962973511819995	0.9924412094064949	0.9860022396416573
15	20.0	0.9524079320113314	0.9945791726105564	0.9943358821863495	0.9909578977112179
16	21.0	0.9568771138669673	0.99297950014041	0.9938288920056101	0.9905054454063111
17	22.0	0.9583567810917276	0.9959827833572453	0.9944008958566629	0.9891984081864695
18	23.0	0.9453015427769986	0.9954967632986209	0.99298934380258	0.989072569347156
19	24.0	0.9374288964732651	0.9954009772923254	0.9920612418485966	0.9835320840431573
