# Supplementary material for: Negative frequency‐dependent interactions can underlie phenotypic heterogeneity in a clonal microbial population
Source: Mol Syst Biol. 2016 Aug 3;12(8):877. doi: 10.15252/msb.20167033 (PMC5119493; doi:10.15252/msb.20167033)
Supplement: Supplementary file 6 — Source Data for Figure 5 [file MSB-12-877-s005.zip › Fig_5/Fig5B/galON_galactose_glucose.csv]

	day	rep1	rep2	rep3	rep4	rep5	rep6	rep7	rep8
0	0.0	0.9824974755974419	0.9839893262174784	0.9915540540540541	0.9846461949265688	0.9862554475360376	0.9942098092643051	0.987449118046133	0.989441416893733
1	1.0	0.9763593380614657	0.9795507877975193	0.988458927359131	0.9686771076307897	0.9835294117647059	0.9850796880298406	0.9834235453315291	0.9792798913043478
2	2.0	0.9858728557013118	0.9883294431477159	0.9844908968307485	0.9503378378378379	0.983468286099865		0.9796403121818799	0.9822161422708618
3	3.0	0.979502688172043	0.9848688634835239	0.9770425388251182	0.9571332886805091	0.9819034852546917	0.960204081632653	0.983142279163857	0.9836790207412445
4	4.0	0.9784075573549258	0.9756585528509503	0.9736129905277402	0.9333333333333333	0.9695740365111561	0.9725237449118046	0.983948087431694	0.9866666666666667
5	5.0	0.9733288318703579	0.959463986599665	0.9756838905775076	0.9048582995951417	0.986833220796759	0.9550523825616762	0.976538592315539	0.9832821562606618
6	6.0	0.9777777777777777	0.9463333333333334	0.9751594494796911	0.8729784366576819	0.9758339006126616	0.9411366711772666	0.9738430583501007	0.9779959377115776
7	7.0	0.9858538228359717	0.9348993288590604	0.979131605520027	0.8519892110586649	0.9691171534071836	0.9601620526671168	0.9665201217450118	0.9772341148487937
8	8.0	0.9782971619365609	0.9188736171639289	0.963212959838002	0.8643724696356275	0.9687181230873853	0.9311508606142423	0.969439728353141	0.9706279540850776
9	9.0	0.9710386151797603	0.9093655589123867	0.9477938699898956	0.7486577181208054	0.9478143002372077	0.9101351351351351	0.9383259911894273	0.9481531684174856
10	11.0	0.980408503543143	0.8525762355415353	0.9608985024958403	0.7686567164179104	0.9598335067637878	0.9180054245775089	0.9359430604982206	0.9447916666666667
11	13.0	0.966131907308378	0.716067716067716	0.8964381921580366	0.6488274203247144	0.9280618311533888	0.8398565879892441	0.8769924812030075	0.9206865936667653
12	15.0	0.9422432485708654	0.6200595829195631	0.8014226437462952	0.6082350589646213	0.851697438951757	0.7489056904098687	0.7796643632773939	0.8612156008711146
13	17.0	0.895950339934969	0.6005346005346005	0.7405007363770251	0.6223920070526007	0.7848734549735138	0.6791728212703102	0.713904536021346	0.8137544273907911
14	19.0	0.8024515393386545	0.5934379457917262	0.6967120181405896	0.5791418016481955	0.6873758865248227	0.6335986355884025	0.6445645987478656	0.7050339366515838
15	20.0	0.7275559331634098	0.6013706453455169	0.670076726342711	0.594563986409966	0.6434461188512938	0.5884843353090601	0.612145517043827	0.6814285714285714
16	21.0	0.7074210975263008	0.6135651182673126	0.6573863636363636	0.5952313369287539	0.6323111868256672	0.5929405066894392	0.6273115220483642	0.6670467502850627
17	22.0	0.676831005984611	0.6329512893982808	0.6779036827195467	0.6157551714366676	0.6262510723477266	0.5676905574516496	0.607725321888412	0.648084619782733
18	23.0	0.6523338048090523	0.6299257567104511	0.6553784860557769	0.6419823412133295	0.6179298642533937	0.5817142857142857	0.6043799772468714	0.6510163183509877
19	24.0	0.6614464692482915	0.648068669527897	0.6511891279728199	0.6282453637660484	0.6459874786568014	0.6241053535642714	0.6227646891853534	0.678193769648471
